# Supplementary material for: Patients’ Expectations Impact Their Satisfaction following Total Hip or Knee Arthroplasty
Source: PLoS One. 2016 Dec 15;11(12):e0167911. doi: 10.1371/journal.pone.0167911 (PMC5158008; doi:10.1371/journal.pone.0167911)
Supplement: S1 File — Data used for statistical analysis. (XLS) [file pone.0167911.s001.xls]

## Sheet: Data
THA	Age	BMI	sex	Number of expectations	Expectation Score 0-100 T1	BASELINE EXPECTATIONS	Q1	Q2	Q3	Q4	Q5	Q6	Q7	Q8	Q9	Q10	Q11	Q12	Q13	Q14	Q15	Q16	Q17	Q18	Q19 (TKA)	Satisfaction score 0-100	1- Year Satisfaction	Q1	Q2	Q3	Q4	Q5	Q6	Q7	Q8	Q9	Q10	Q11	Q12	Q13	Q14	Q15	Q16	Q17	Q18	Q19 (TKA)
101	74	25.5296	1	13	61.1111		2	5	1	1	5	2	2	2	2	2	1	5	5	2	2	1	1	5		40.7407		1	NA	2	2	NA	3	2	2	3	3	1	NA	NA	3	3	2	3	NA
102	60	25.0657	1	17	83.3333		1	2	1	2	2	1	2	2	1	2	1	5	1	2	2	1	1	1		31.4815		3	3	3	3	3	3	3	3	3	3	3	NA	3	3	3	3	3	3
103	43	23.7387	1	14	48.6111		3	2	1	1	4	1	1	2	4	4	4	5	5	5	3	3	5	2		51.8519		1	2	2	1	3	3	1	1	3	2	2	NA	NA	NA	2	3	NA	2
104	64	36.0854	2	13	61.1111		1	5	1	2	5	2	2	2	2	2	5	2	5	1	1	2	5	1		72.2222		1	NA	1	1	NA	1	1	1	1	1	NA	1	NA	1	1	1	NA	1
105	83	25.3815	2	15	65.2778		2	2	2	2	1	1	2	2	1	2	2	5	5	2	2	2	3	5		79.6296		1	1	1	1	1	1	1	1	1	1	1	NA	NA	1	1	1	3	NA
106	40	37.737	2	15	80.5556		1	1	1	1	1	1	1	1	1	1	5	1	5	3	1	1	5	1		79.6296		1	1	1	1	1	1	1	1	1	1	NA	1	NA	1	1	3	NA	1
107	63	32.2494	2	12	62.5		2	5	2	2	1	1	1	1	1	1	1	5	5	5	5	1	1	5		66.6667		1	NA	1	1	1	1	1	1	1	1	1	NA	NA	NA	NA	1	1	NA
109	66	25.1953	1	17	73.6111		2	2	2	2	2	2	2	2	2	2	2	5	1	2	2	2	1	2		62.963		2	2	2	2	2	2	2	2	2	2	2	NA	2	2	2	2	2	2
110	64	20.7031	1	14	66.6667		1	1	1	1	1	5	2	2	2	2	2	5	5	2	5	2	1	2		72.2222		1	1	1	2	1	NA	1	1	1	1	1	NA	NA	1	NA	2	2	1
111	45	26.8745	2	16	88.8889		1	1	1	1	1	1	1	1	1	1	1	1	1	1	5	1	1	5		72.2222		2	1	2	1	1	1	1	2	2	2	1	2	1	1	NA	3	2	NA
112	78	25.7117	1	16	84.7222		1	1	1	1	1	1	1	1	1	1	2	5	5	2	2	1	1	1		88.8889		1	1	1	1	1	1	1	1	1	1	1	NA	NA	1	1	1	1	1
113	65	25.9909	1	14	76.3889		1	5	1	1	1	1	1	1	1	1	1	5	5	1	5	1	2	1		72.2222		1	NA	1	2	1	1	1	1	2	1	2	NA	NA	1	NA	1	1	1
114	50	24.1052	2	13	72.2222		1	1	1	1	1	5	1	1	1	1	1	5	1	1	5	5	5	1		68.5185		1	1	1	1	1	NA	2	2	1	1	1	NA	1	1	NA	NA	NA	1
115	65	26.7299	2	11	59.7222		5	5	1	1	1	5	1	1	1	1	5	5	2	1	5	1	1	5		48.1481		NA	NA	1	1	1	NA	1	2	2	1	NA	NA	1	2	NA	3	3	NA
116	52	23.7954	1	17	75		2	1	2	2	2	5	2	2	2	2	1	1	1	2	3	2	2	2		83.3333		1	1	1	1	2	NA	1	2	2	2	1	2	1	2	1	1	1	1
117	63	21.6819	2	16	88.8889		1	1	1	1	1	1	1	1	1	1	5	5	1	1	1	1	1	1		62.963		1	2	3	2	3	1	1	1	2	1	NA	NA	3	3	2	1	3	1
118	67	31.9922	1	13	66.6667		1	2	1	2	5	5	1	1	2	5	1	5	5	1	2	1	1	1		40.7407		3	1	3	2	NA	NA	3	2	NA	2	NA	NA	2	3	1	2	3	3
119	75	21.4536	1	14	77.7778		1	1	1	1	1	1	1	1	1	1	5	5	5	1	1	1	5	1		75.9259		1	1	1	1	1	1	1	1	1	1	NA	NA	NA	1	1	2	NA	1
120	75	26.2976	2	14	73.6111		1	5	1	1	1	5	1	2	1	1	1	5	5	1	1	2	2	1		61.1111		2	NA	2	1	2	NA	2	1	1	2	2	NA	NA	2	2	1	2	1
121	54	28.6851	1	18	98.6111		1	1	1	1	1	1	1	1	1	1	1	1	1	1	1	1	2	1		100		1	1	1	1	1	1	1	1	1	1	1	1	1	1	1	1	1	1
201	75	25.9516	1	14	77.7778		1	1	1	1	1	1	1	1	1	1	1	5	5	5	5	1	1	1		75.9259		1	1	1	1	1	1	1	1	1	1	1	NA	NA	NA	NA	1	2	1
202	51	30.8845	2	17	94.4444		1	1	1	1	1	5	1	1	1	1	1	1	1	1	1	1	1	1		66.6667		2	1	2	2	NA	2	2	2	2	2	1	2	2	2	2	2	2	2
203	48	23.8884	2	16	81.9444		1	1	2	1	2	5	1	2	2	2	1	5	1	1	1	1	1	1		88.8889		1	1	1	1	1	NA	1	1	1	1	1	NA	1	1	1	1	1	1
205	60	45.9137	1	14	75		2	1	1	2	1	5	1	1	1	1	1	5	5	1	5	1	1	1		75.9259		1	1	1	1	1	NA	1	1	1	1	1	NA	NA	1	NA	2	1	1
206	62	20.7756	2	14	77.7778		1	1	1	1	1	5	1	1	1	1	1	5	5	1	5	1	1	1		74.0741		1	1	1	1	1	NA	1	1	1	1	1	NA	NA	1	NA	2	2	1
207	52	25.7117	1	12	65.2778		1	5	1	2	5	5	5	5	1	1	5	1	1	1	1	1	1	1		64.8148		2	NA	1	1	NA	NA	NA	NA	1	1	NA	1	1	1	1	1	1	1
208	57	32.3232	1	12	66.6667		1	1	1	1	1	5	1	5	1	1	5	5	1	1	5	1	5	1		66.6667		1	1	1	1	1	NA	1	NA	1	1	NA	NA	1	1	NA	1	NA	1
209	46	31.5617	2	15	83.3333		1	1	1	1	1	5	1	1	1	1	5	1	1	1	5	1	1	1		77.7778		1	1	1	1	2	NA	1	1	1	1	NA	1	1	2	NA	1	2	1
210	57	24.0238	1	10	54.1667		1	2	5	1	5	5	5	1	1	1	5	5	1	5	5	1	1	1		46.2963		1	2	NA	1	NA	NA	NA	2	1	1	NA	NA	1	NA	NA	2	2	2
211	39	19.4674	2	15	50		2	2	3	3	2	5	3	2	2	3	5	3	5	3	3	3	2	3		57.4074		2	2	2	2	2	NA	2	3	3	2	NA	2	NA	2	2	1	1	1
212	56	19.5682	1	17	94.4444		1	1	1	1	1	5	1	1	1	1	1	1	1	1	1	1	1	1		92.5926		1	1	1	1	1	NA	1	1	1	1	1	1	2	1	1	1	1	1
213	89	29.2969	1	13	62.5		2	2	2	2	1	1	2	2	1	5	2	5	5	5	1	1	5	1		57.4074		1	1	1	1	2	2	3	2	2	NA	1	NA	NA	NA	2	2	NA	1
214	79	25.763	1	12	66.6667		1	5	1	1	1	5	1	5	1	5	1	5	5	1	1	1	1	1		62.963		1	NA	1	1	1	NA	2	NA	1	NA	1	NA	NA	1	1	1	2	1
215	63	27.3982	2	13	69.4444		1	5	1	5	1	5	1	1	1	1	5	5	1	2	2	1	1	1		72.2222		1	na	1	na	1	na	1	1	1	1	na	na	1	1	1	1	1	1
216	67	28.075	2	16	88.8889		1	1	1	1	1	1	1	1	1	1	1	5	5	1	1	1	1	1		87.037		1	1	1	2	1	1	1	1	1	1	1	na	na	1	1	1	1	1
217	78	22.9421	1	13	59.7222		1	5	2	2	2	5	1	1	1	1	1	5	5	2	2	1	5	5		72.2222		1	1	1	1	1	NA	1	1	1	1	1	NA	NA	1	1	1	NA	NA
218	61	23.3887	2	15	52.7778		1	1	3	2	3	5	2	2	5	3	3	3	5	2	3	2	3	4		83.3333		1	1	1	1	1	NA	1	1	NA	1	1	1	NA	1	1	1	1	1
219	52	30.7787	2	18	100		1	1	1	1	1	1	1	1	1	1	1	1	1	1	1	1	1	1		61.1111		2	2	2	2	2	2	2	2	2	2	2	3	2	2	2	3	3	2
220	67	22.4913	1	15	81.9444		1	5	1	1	1	5	1	1	2	1	1	5	1	1	1	1	1	1		81.4815		1	NA	1	1	1	NA	1	1	1	1	1	NA	1	1	1	2	1	1
221	47	31.6443	1	17	65.2778		3	1	2	3	3	1	1	3	3	3	1	3	3	3	5	2	2	1		94.4444		1	1	1	1	1	1	1	1	1	1	1	1	1	1	NA	1	1	1
222	64	35.3491	1	14	70.8333		2	2	2	1	2	1	2	1	1	1	1	5	5	5	1	1	5	1		77.7778		1	1	1	1	1	1	1	1	1	1	1	NA	NA	NA	1	1	NA	1
223	77	24.1415	1	13	65.2778		1	1	2	1	1	1	3	1	1	3	1	5	5	5	1	1	5	5		53.7037		2	1	2	1	2	2	1	1	2	2	2	NA	NA	NA	3	2	NA	NA
224	65	23.4224	1	15	68.0556		1	1	2	1	5	2	1	1	3	3	1	5	3	3	5	2	1	1		44.4444		1	1	2	2	NA	3	3	2	3	3	2	NA	3	3	NA	3	3	2
301	53	26.4236	2	15	83.3333		1	1	1	1	1	5	1	1	1	1	1	1	5	5	1	1	1	1		66.6667		2	1	2	2	2	NA	2	1	2	1	2	2	NA	NA	2	1	1	1
302	77	24.7676	1	16	69.4444		2	2	3	2	2	1	2	1	3	2	2	5	5	2	2	1	2	1		77.7778		1	1	1	2	1	1	2	2	1	2	1	NA	NA	2	1	1	2	1
303	64	26.4915	1	15	83.3333		1	1	1	1	1	5	1	1	1	1	1	5	5	1	1	1	1	1		79.6296		1	1	1	1	2	NA	1	1	1	1	1	NA	NA	1	1	1	2	1
304	72	24.7676	1	16	86.1111		1	1	1	1	1	5	1	1	2	1	1	5	1	1	1	1	2	1		72.2222		2	1	2	1	2	NA	2	2	1	1	1	NA	1	2	1	2	2	2
305	55	26.7036	2	16	75		1	1	3	2	1	1	3	2	5	1	1	5	1	3	1	2	2	1		61.1111		2	1	2	2	2	2	2	2	NA	2	2	NA	1	2	2	2	3	2
306	68	30.3332	2	14	62.5		1	5	1	2	1	5	2	2	2	2	2	5	5	1	5	1	1	2		66.6667		1	NA	2	1	1	NA	2	1	1	1	1	NA	NA	2	NA	1	1	1
307	78	28.764	1	15	61.1111		1	2	2	3	2	2	2	2	1	2	1	5	5	3	3	1	5	4		79.6296		1	1	1	1	2	1	1	1	2	1	1	NA	NA	1	1	1	NA	1
308	55	29.3848	1	12	63.8889		2	2	1	1	1	5	1	1	1	5	5	5	5	1	5	1	1	1		61.1111		1	2	1	1	1	NA	1	1	2	NA	NA	NA	NA	1	NA	1	2	1
309	74	27.3437	1	13	68.0556		1	1	1	1	1	5	1	1	3	1	5	5	5	2	1	1	5	1		72.2222		1	1	1	1	1	NA	1	1	1	1	NA	NA	NA	1	1	1	NA	1
310	62	18.5901	1	12	56.9444		1	1	2	2	2	5	5	1	2	5	1	5	5	2	5	2	2	1		64.8148		1	1	1	1	1	NA	NA	1	1	NA	1	NA	NA	1	NA	1	2	1
311	75	24.3418	1	15	83.3333		1	1	1	1	1	5	1	1	1	1	1	1	5	1	1	1	5	1		66.6667		2	1	2	2	2	NA	1	1	2	2	1	1	NA	2	2	1	NA	2
312	90	29.7211	2	11	54.1667		1	1	1	1	5	2	3	1	3	5	1	5	5	5	5	1	5	1		46.2963		1	2	2	2	NA	2	2	1	2	NA	2	NA	NA	NA	NA	2	NA	1
313	65	31.1419	2	13	65.2778		1	1	2	1	1	5	1	1	1	1	5	5	5	2	2	2	2	5		68.5185		1	1	1	1	2	NA	1	1	1	1	NA	NA	NA	1	1	1	2	NA
314	80	25.6055	2	11	56.9444		1	2	1	1	1	5	5	1	1	2	1	5	5	5	5	1	2	5		44.4444		2	1	2	2	2	na	NA	2	2	2	2	NA	NA	NA	NA	1	2	na
315	68	27.7344	1	15	79.1667		1	1	2	1	1	5	1	1	1	1	1	5	2	2	1	1	1	5		72.2222		1	1	2	1	2	na	2	1	1	1	1	na	2	2	1	2	1	na
316	77	18.7305	1	11	59.7222		1	5	1	1	2	1	1	1	1	1	5	5	5	1	5	1	5	5		40.7407		2	NA	2	2	2	2	2	2	2	2	na	NA	NA	2	NA	2	NA	NA
317	73	28.0277	2	15	77.7778		2	1	1	1	1	5	1	2	1	2	2	5	5	1	1	1	1	1		83.3333		1	1	1	1	1	NA	1	1	1	1	1	NA	NA	1	1	1	1	1
318	66	24.4898	1	11	48.6111		2	1	1	2	3	5	3	1	5	3	5	5	5	2	5	1	1	5		57.4074		1	1	1	1	1	NA	2	1	NA	1	NA	NA	NA	2	NA	1	1	NA
319	70	35.3825	2	14	76.3889		1	1	1	1	1	5	1	1	1	1	2	5	5	1	5	1	1	1		77.7778		1	1	1	1	1	NA	1	1	1	1	1	NA	NA	1	NA	1	1	1
320	63	31.4359	1	15	83.3333		1	1	1	1	1	5	1	1	1	1	1	5	1	1	1	1	5	1		83.3333		1	1	1	1	1	NA	1	1	1	1	1	NA	1	1	1	1	NA	1
322	72	17.5056	1	13	68.0556		2	1	2	1	5	5	1	1	1	1	5	5	5	1	2	1	1	1		66.6667		1	1	1	1	NA	NA	1	1	2	1	NA	NA	NA	2	1	1	2	1
323	67	24.093	1	15	83.3333		1	1	1	1	1	1	1	1	1	1	1	5	5	1	1	1	5	1		62.963		2	1	2	2	1	1	2	1	2	2	2	NA	NA	2	3	2	NA	1
324	67	36.1323	1	15	83.3333		1	1	1	1	1	1	1	1	1	1	1	5	5	1	5	1	1	1		57.4074		2	2	2	1	2	2	2	1	2	2	3	NA	NA	2	NA	2	2	2
325	53	27.143	2	17	84.7222		1	1	1	1	1	5	1	1	1	1	1	4	1	3	3	1	1	1		88.8889		1	1	1	1	1	NA	1	2	2	1	1	1	2	1	1	1	1	1
326	68	25.4028	1	15	72.2222		1	5	1	1	2	2	2	2	1	1	2	5	1	3	1	2	5	1		83.3333		1	NA	1	1	1	1	1	1	1	1	NA	1	1	1	1	1	NA	1
327	79	23.3844	1	9	50		1	1	1	1	5	5	1	1	1	1	5	5	5	5	5	1	5	5		50		1	1	1	1	NA	NA	1	1	1	1	NA	NA	NA	NA	NA	1	NA	NA
328	75	18.992	2	16	79.1667		2	1	2	1	1	1	1	1	1	1	1	5	2	2	2	2	2	5		85.1852		1	1	1	1	1	1	1	1	1	1	1	NA	1	2	1	1	2	NA
329	75	18.2222	1	13	70.8333		1	1	1	1	1	5	1	1	1	1	1	5	5	5	2	1	5	1		62.963		1	1	2	1	2	NA	1	1	1	2	1	NA	NA	NA	2	1	NA	2
330	41	30.4218	2	14	76.3889		1	1	1	1	2	5	1	1	1	1	5	1	5	1	5	1	1	1		75.9259		1	1	1	1	1	NA	1	1	1	1	NA	1	NA	1	NA	1	2	1
331	62	25.8645	1	14	77.7778		1	1	1	1	1	5	5	1	1	1	1	5	5	1	1	1	1	1		75.9259		1	1	1	1	2	NA	NA	1	1	1	1	NA	NA	1	1	1	1	1
332	79	34.0636	1	14	63.8889		2	2	2	2	2	1	2	2	2	1	2	5	5	5	2	1	5	1		61.1111		1	1	2	2	2	2	1	1	2	2	2	NA	NA	NA	2	1	NA	2
333	61	28.0689	2	16	84.7222		1	1	1	2	1	3	1	1	1	1	1	5	5	1	1	1	1	1		77.7778		1	1	2	1	2	1	1	1	2	1	1	NA	NA	1	1	2	2	2
334	65	19.5312	1	14	77.7778		1	1	1	1	1	5	1	1	1	1	5	5	1	1	1	1	1	5		72.2222		2	1	1	1	1	NA	1	1	1	1	NA	NA	1	2	1	1	2	NA
335	66	33.2671	1	15	68.0556		2	2	2	1	2	5	1	2	1	2	1	5	5	2	2	2	2	2		68.5185		2	1	2	1	2	NA	1	1	2	2	2	NA	NA	2	1	1	2	1
336	70	21.3382	1	16	45.8333		3	2	3	4	2	5	4	3	4	2	3	5	4	3	2	2	4	2		88.8889		1	1	1	1	1	NA	1	1	1	1	1	NA	1	1	1	1	1	1
337	58	19.2894	1	16	88.8889		1	1	1	1	1	5	1	1	1	1	1	1	5	1	1	1	1	1		88.8889		1	1	1	1	1	NA	1	1	1	1	1	1	NA	1	1	1	1	1
338	54	32.7694	1	18	100		1	1	1	1	1	1	1	1	1	1	1	1	1	1	1	1	1	1		100		1	1	1	1	1	1	1	1	1	1	1	1	1	1	1	1	1	1
TKA	Age	BMI	Sex	Number of expectations	Expectation Score 0-100 T1		Q1	Q2	Q3	Q4	Q5	Q6	Q7	Q8	Q9	Q10	Q11	Q12	Q13	Q14	Q15	Q16	Q17	Q18	Q19 (TKA)	Satisfaction score 0-100		Q1	Q2	Q3	Q4	Q5	Q6	Q7	Q8	Q9	Q10	Q11	Q12	Q13	Q14	Q15	Q16	Q17	Q18	Q19 (TKA)
401	72	35.796	1	15	69.7368		1	1	1	1	5	5	1	1	3	3	1	5	2	2	1	2	1	5	1	68.4211		1	1	2	3	NA	NA	1	2	3	1	1	NA	1	1	1	1	1	NA	1
402	82	26.2121	1	15	64.4737		1	1	1	2	1	5	1	3	3	2	2	5	2	1	5	2	2	5	2	50.8772		2	1	2	2	2	NA	2	2	3	3	2	NA	2	2	NA	2	3	NA	1
403	78	25.9095	2	16	82.8947		1	1	1	2	5	1	1	1	1	1	1	5	1	1	1	1	5	1	1	45.614		3	2	3	3	NA	1	2	2	3	3	2	NA	2	2	3	2	NA	3	2
404	63	25.3515	1	8	15.7895		3	4	5	5	4	3	4	5	5	5	5	5	4	5	5	3	3	5	5	29.8246		1	2	NA	NA	2	2	2	NA	NA	NA	NA	NA	2	NA	NA	2	2	NA	NA
405	66	28.959	2	16	77.6316		1	1	1	3	5	1	1	1	3	2	1	5	1	1	1	1	1	1	5	75.4386		3	1	1	1	NA	1	1	1	2	2	1	NA	1	1	2	1	1	1	NA
406	80	25.721	1	13	50		2	2	2	2	5	5	3	3	3	2	2	5	2	1	2	5	5	5	1	63.1579		1	1	1	1	NA	NA	1	1	1	1	2	NA	1	1	2	NA	NA	NA	2
407	63	28.6016	1	17	67.1053		2	2	2	2	1	2	2	2	3	3	1	5	2	3	3	5	1	2	1	57.8947		2	2	2	3	2	1	1	2	3	2	2	NA	2	2	3	NA	2	3	1
408	52	20.7756	1	15	50		3	3	3	4	1	2	2	2	3	3	2	5	2	3	5	2	2	5	5	43.8596		2	2	3	3	2	2	3	3	2	2	2	NA	2	2	NA	3	2	NA	NA
409	66	27.1706	2	12	44.7368		2	2	2	3	5	5	2	2	2	3	5	5	2	2	5	2	2	5	5	47.3684		2	1	2	2	NA	NA	2	2	2	2	NA	NA	2	1	NA	2	1	NA	NA
410	65	30.1162	1	14	59.2105		2	1	2	2	1	1	5	2	3	3	2	5	1	2	2	5	1	5	5	63.1579		1	1	1	1	1	1	NA	2	3	2	1	NA	1	2	2	NA	1	NA	NA
412	72	25.9095	2	17	86.8421		1	1	1	1	1	1	1	1	2	2	1	5	1	1	1	1	1	5	1	49.1228		3	2	3	3	1	1	2	2	3	3	1	NA	2	3	3	3	2	NA	3
413	56	34.2561	1	17	81.5789		2	2	2	2	1	1	2	2	1	1	1	5	1	1	1	1	1	5	1	31.5789		3	3	3	3	3	2	3	3	3	3	3	NA	3	3	3	3	3	NA	3
414	70	27.7551	2	10	51.3158		1	5	5	1	5	5	5	5	2	1	5	5	1	1	1	1	1	5	1	17.5439		3	NA	NA	3	NA	NA	NA	NA	3	3	NA	NA	3	3	3	3	3	NA	3
415	60	31.6991	2	14	71.0526		1	1	1	1	5	1	1	1	2	2	1	5	1	5	1	5	1	5	1	64.9123		1	1	1	2	NA	1	1	2	3	2	1	NA	1	NA	1	NA	1	NA	1
416	61	37.1478	2	12	61.8421		1	5	5	2	5	1	1	1	1	1	5	5	1	5	1	1	1	5	1	40.3509		2	NA	NA	3	NA	1	2	2	3	2	NA	NA	2	NA	3	2	1	NA	2
417	76	28.9008	2	11	57.8947		1	5	5	1	5	5	1	1	5	1	5	5	1	5	1	1	1	1	1	50.8772		1	NA	NA	1	NA	NA	2	2	NA	2	NA	NA	1	NA	1	2	1	1	1
418	76	21.2263	2	14	73.6842		1	1	1	1	5	1	1	1	1	1	1	5	5	1	1	1	5	5	1	66.6667		1	1	1	1	NA	2	1	2	2	1	1	NA	NA	1	1	2	NA	NA	1
419	66	29.9688	1	18	89.4737		2	1	1	2	1	1	2	2	1	1	1	5	1	1	1	1	1	1	1	92.9825		1	1	1	1	1	1	1	1	2	1	1	NA	1	1	1	1	1	1	1
421	74	18.7783	1	16	72.3684		2	1	1	1	1	1	1	1	3	3	1	5	1	1	3	1	3	5	5	50.8772		2	2	3	3	1	2	2	2	2	3	1	NA	2	2	3	3	2	NA	NA
501	48	23.5479	2	15	75		1	1	1	1	5	1	1	1	1	2	5	1	1	5	1	2	2	5	1	63.1579		1	1	1	1	NA	1	2	2	2	2	NA	2	2	NA	2	2	2	NA	1
502	84	25.8372	1	16	64.4737		1	1	2	2	2	1	3	4	5	5	1	5	2	1	3	1	3	3	1	47.3684		2	3	3	3	3	1	3	3	NA	NA	2	NA	2	1	2	3	1	2	3
503	55	29.3848	2	16	84.2105		1	1	1	1	5	5	1	1	1	1	1	1	1	1	1	1	1	5	1	70.1754		2	1	1	2	NA	NA	1	2	3	1	2	1	1	2	2	1	1	NA	1
504	62	33.544	1	12	63.1579		1	1	1	1	5	1	1	1	1	1	1	5	5	5	5	1	5	5	1	52.6316		1	1	1	1	NA	1	2	2	3	2	1	NA	NA	NA	NA	1	NA	NA	2
505	66	37.1094	1	17	85.5263		1	1	1	1	1	1	1	1	2	2	2	5	1	1	1	1	1	1	5	61.4035		2	1	2	3	2	1	1	2	3	2	2	NA	1	2	3	2	2	2	NA
506	51	27.1416	2	12	50		1	1	2	2	5	5	1	2	2	3	3	5	1	5	3	5	5	5	1	38.5965		2	2	2	3	NA	NA	2	3	3	2	2	NA	1	NA	3	NA	NA	NA	1
507	72	21.2084	1	13	55.2632		2	2	2	2	5	5	5	1	2	2	5	5	2	2	2	2	5	1	1	38.5965		2	2	2	2	NA	NA	NA	3	3	2	NA	NA	2	2	2	2	NA	3	3
508	70	25.0995	1	13	68.4211		1	5	5	1	5	5	1	1	1	1	1	5	1	1	1	1	1	5	1	61.4035		2	NA	NA	1	NA	NA	1	1	3	2	1	NA	1	1	1	1	1	NA	1
509	76	34.3396	2	16	68.4211		2	2	2	2	1	1	1	2	3	3	5	5	2	5	2	1	1	1	2	64.9123		2	1	1	2	1	1	1	1	3	3	NA	NA	2	NA	2	2	2	2	1
510	55	28.6927	2	9	47.3684		1	5	5	5	5	1	1	1	1	1	5	5	5	1	1	5	5	5	1	47.3684		1	NA	NA	NA	NA	1	1	1	1	1	NA	NA	NA	1	1	NA	NA	NA	1
511	72	28.5483	1	16	75		2	2	1	1	5	1	2	2	2	2	1	5	2	1	1	1	1	5	1	54.386		2	1	3	3	NA	1	2	2	3	3	3	NA	1	2	3	1	2	NA	1
512	64	30.8642	2	14	69.7368		1	1	1	1	5	5	1	1	1	4	1	5	1	1	1	1	1	5	5	66.6667		1	1	1	1	NA	NA	1	2	2	3	1	NA	1	1	1	1	1	NA	NA
514	62	32.4074	2	17	60.5263		2	2	2	2	5	1	3	4	3	3	3	2	3	2	2	3	1	5	1	73.6842		1	1	1	2	NA	1	2	2	3	3	1	2	1	2	1	1	1	NA	1
517	54	31.8339	1	19	92.1053		1	2	1	1	1	1	1	1	1	1	2	2	1	1	2	1	2	2	1	89.4737		2	1	1	1	1	1	1	2	2	2	1	1	3	1	1	1	1	1	1
518	71	24.0346	1	15	64.4737		2	2	2	2	5	1	2	2	3	2	2	5	2	1	1	1	1	5	5	40.3509		3	3	3	3	NA	1	1	2	3	3	2	NA	3	3	3	2	2	NA	NA
519	68	32.6905	1	14	71.0526		1	2	2	1	5	1	1	1	1	1	1	5	1	1	5	1	1	5	5	57.8947		1	1	1	1	NA	1	1	1	3	2	2	NA	1	3	NA	2	3	NA	NA
520	83	21.0937	1	15	61.8421		2	2	2	2	5	2	2	2	3	3	2	5	1	2	1	1	1	5	5	71.9298		1	1	2	2	NA	1	1	1	2	2	1	NA	1	1	1	1	1	NA	NA
521	81	17.5064	1	14	61.8421		2	2	1	2	2	2	1	1	3	5	1	5	5	1	2	2	5	5	1	54.386		1	2	2	2	1	1	2	2	2	NA	2	NA	NA	1	3	3	NA	NA	1
522	75	40.8889	1	14	59.2105		1	2	2	3	1	1	2	2	5	5	3	5	2	2	5	1	2	5	1	43.8596		1	2	3	3	3	3	2	2	NA	NA	1	NA	3	2	NA	2	3	NA	1
523	59	25.1532	1	17	81.5789		1	1	1	1	5	1	1	1	2	2	1	5	1	1	2	2	1	2	2	68.4211		3	1	2	2	NA	1	1	2	3	3	1	NA	1	2	1	2	1	1	2
601	72	35.5556	1	16	84.2105		1	1	1	1	5	1	1	1	1	1	1	5	1	1	1	1	1	5	1	82.4561		1	1	1	1	NA	1	1	1	2	1	1	NA	1	1	1	1	1	NA	1
602	78	28.2284	1	11	52.6316		1	1	1	2	5	5	1	1	4	1	5	5	5	1	5	1	5	5	1	43.8596		2	1	2	3	NA	NA	1	1	3	2	NA	NA	NA	1	NA	2	NA	NA	1
603	75	22.835	2	12	63.1579		1	5	1	1	5	5	1	1	1	1	5	1	5	5	1	1	1	5	1	52.6316		2	NA	1	1	NA	NA	2	2	3	1	NA	1	NA	NA	1	2	1	NA	1
604	71	30.4687	1	16	75		2	1	2	2	5	1	1	1	2	2	1	5	1	1	2	1	1	5	2	71.9298		2	1	1	1	NA	1	2	2	3	2	1	NA	1	1	1	1	2	NA	1
605	75	26.2222	2	15	76.3158		1	1	1	1	5	2	1	1	1	1	1	5	2	1	5	1	1	5	1	78.9474		1	1	1	1	NA	1	1	1	1	1	1	NA	1	1	NA	1	1	NA	1
606	63	33.5153	2	17	89.4737		1	1	1	1	5	1	1	1	1	1	1	1	1	1	1	1	1	5	1	84.2105		1	1	1	1	NA	1	1	1	2	2	1	1	1	1	1	2	1	NA	1
607	77	31.1419	1	12	55.2632		1	1	1	1	5	5	1	1	4	2	5	5	2	2	1	1	5	5	5	57.8947		1	1	1	1	NA	NA	2	1	2	1	NA	NA	1	1	1	2	NA	NA	NA
608	76	32.3232	1	15	76.3158		1	1	1	1	5	1	1	1	2	2	1	5	1	1	1	1	1	5	5	61.4035		2	1	2	3	NA	1	2	2	3	2	1	NA	1	1	1	1	2	NA	NA
609	57	31.2213	1	16	77.6316		1	1	1	1	5	1	1	1	2	2	5	5	2	1	2	2	1	1	1	75.4386		1	1	1	1	NA	1	1	2	3	3	NA	NA	1	1	1	1	1	1	1
610	65	25.2092	1	16	76.3158		1	1	1	1	5	1	1	2	2	2	5	5	1	1	2	2	1	2	1	75.4386		1	1	1	1	NA	1	1	2	3	2	NA	NA	1	1	1	1	1	2	1
611	87	27.3588	2	15	78.9474		1	1	1	1	1	5	1	1	1	1	1	5	5	1	1	1	1	5	1	66.6667		1	1	2	3	1	NA	1	1	3	3	1	NA	NA	1	1	1	1	NA	1
612	70	27.7323	2	16	73.6842		1	2	2	2	1	2	2	2	2	1	1	5	1	1	2	1	1	5	5	77.193		2	1	1	2	1	1	1	1	2	1	1	NA	1	1	2	1	1	NA	NA
613	67	27.7344	1	16	69.7368		1	1	2	2	1	1	1	3	3	3	2	5	1	1	1	1	3	5	5	77.193		1	1	1	2	1	1	2	2	2	1	1	NA	1	1	1	1	1	NA	NA
614	49	34.9494	1	16	80.2632		1	1	1	1	5	1	1	1	2	2	1	5	1	1	2	1	1	5	1	64.9123		2	1	2	3	NA	1	1	1	2	2	1	NA	2	2	2	1	2	NA	2
615	69	25.8065	1	16	81.5789		1	1	1	1	5	5	1	1	1	1	1	5	1	1	1	1	1	2	2	63.1579		1	1	1	1	NA	NA	1	1	3	3	2	NA	2	2	2	1	3	2	2
616	75	29.4029	2	16	77.6316		1	1	1	1	5	1	1	1	2	2	1	5	3	1	1	1	2	5	1	77.193		1	1	1	1	NA	1	1	1	2	2	1	NA	1	1	1	2	2	NA	1
617	59	34.1797	1	15	69.7368		1	2	2	2	5	5	1	1	3	3	2	5	2	2	1	1	1	2	1	66.6667		1	1	2	2	NA	NA	1	2	3	2	1	NA	NA	1	2	1	1	1	1
619	68	31.1419	2	17	80.2632		1	1	1	1	5	1	2	2	2	2	5	1	1	1	3	1	2	1	1	75.4386		1	1	1	2	NA	1	2	2	2	2	NA	1	1	1	2	1	2	2	1
621	71	29.3848	1	16	82.8947		1	1	1	1	1	1	1	1	1	1	1	5	1	2	1	1	1	5	5	75.4386		1	1	1	1	1	1	1	2	3	3	1	NA	1	1	1	1	1	NA	NA
